# Supplementary material for: RNA‐seq‐driven expression analysis to investigate cardiovascular disease genes with associated phenotypes among atrial fibrillation patients
Source: Clin Transl Med. 2022 Jul 25;12(7):e974. doi: 10.1002/ctm2.974 (PMC9309637; doi:10.1002/ctm2.974)
Supplement: Supplementary file 2 — Supplementary Material 2: Population details. [file CTM2-12-e974-s003.xlsx]

## Sheet: Population_Cases
ID	Gender	Race	Age	Type
1058	Female	White	72	Case
1059	Male	White	79	Case
1060	Male	NA	58	Case
1061	Male	White	70	Case
1062	Male	White	67	Case
1063	Male	White	66	Case
1064	Female	NA	54	Case
1065	Female	White	51	Case
1066	Male	White	82	Case
1067	Male	White	62	Case
1068	Male	NA	70	Case
1069	Female	White	65	Case
1070	Male	White	57	Case
1071	Female	Asian	52	Case
1072	Female	White	91	Case
1073	Female	White	89	Case
1074	Female	White	81	Case
1075	Female	White	59	Case
1076	Male	White	45	Case
1077	Male	White	73	Case
1078	Female	White	72	Case
1079	Male	NA	92	Case
1080	Male	White	86	Case
1081	Male	Black	57	Case
1082	Female	Black	59	Case
1083	Male	White	85	Case
1084	Female	Other	69	Case
1085	Male	Other	64	Case
1086	Male	Black	65	Case
1087	Female	NA	69	Case
1088	Female	White	65	Case
1089	Male	White	55	Case
1090	Male	White	70	Case
1091	Male	White	77	Case
1092	Male	White	62	Case
1093	Female	White	70	Case
1094	Male	White	64	Case
1095	Male	White	66	Case
1096	Male	Black	59	Case
1097	Female	White	57	Case
1098	Male	NA	83	Case
1099	Male	White	67	Case
1100	Male	NA	81	Case
1101	Male	White	64	Case
1102	Male	Black	71	Case
1103	Male	White	80	Case
1104	Male	White	73	Case
1105	Female	White	71	Case
1106	Male	NA	79	Case
1107	Male	White	84	Case
1108	Female	Black	57	Case
1109	Male	White	75	Case
1110	Male	Decline to Answer	80	Case
1111	Female	White	86	Case
1112	Male	White	72	Case
1113	Male	White	60	Case
1114	Female	Black	54	Case
1115	Male	White	67	Case
1116	Female	White	63	Case
1117	Male	White	66	Case
1118	Male	White	88	Case

## Sheet: Population_Controls
ID	Gender	Race	Age	Type
648	Male	White	30	Control
649	Male	White	38	Control
650	Male	White	69	Control
651	Female	White	67	Control
652	Male	White	63	Control
653	Female	White	34	Control
655	Male	White	62	Control
656	Female	White	62	Control
657	Female	White	72	Control
658	Female	White	60	Control
