# Supplementary material for: RNA‐seq‐driven expression analysis to investigate cardiovascular disease genes with associated phenotypes among atrial fibrillation patients
Source: Clin Transl Med. 2022 Jul 25;12(7):e974. doi: 10.1002/ctm2.974 (PMC9309637; doi:10.1002/ctm2.974)
Supplement: Supplementary file 3 — Supplementary Material 3: Detailed genes list. [file CTM2-12-e974-s004.xlsx]

## Sheet: Gene_List
ENSG ID	Gene Name	Category	Disease
ENSG00000105711	SCN1B	Protein Coded	atrial fibrillation
ENSG00000242349	NPPA-AS1	antisense/non-coding	atrial fibrillation familial 6
ENSG00000053918	KCNQ1	Protein Coded	atrial fibrillation familial 3
ENSG00000180509	KCNE1	Protein Coded	atrial fibrillation
ENSG00000167397	VKORC1	Protein Coded	atrial fibrillation
ENSG00000170653	ATF7	Protein Coded	familial atrial fibrillation
ENSG00000055118	KCNH2	Protein Coded	atrial fibrillation
ENSG00000174175	SELP	Protein Coded	atrial fibrillation
ENSG00000113448	PDE4D	Protein Coded	atrial fibrillation and stroke
ENSG00000159640	ACE	Protein Coded	atrial fibrillation
ENSG00000188191	PRKAR1B	Protein Coded	familial atrial fibrillation
ENSG00000113569	NUP155	Protein Coded	atrial fibrillation familial 15
ENSG00000186115	CYP4F2	Protein Coded	atrial fibrillation
ENSG00000069431	ABCC9	Protein Coded	atrial fibrillation familial 12
ENSG00000267365	KCNJ2-AS1	antisense/non-coding	familial atrial fibrillation
ENSG00000070761	CFAP20	Protein Coded	familial atrial fibrillation
ENSG00000123700	KCNJ2	Protein Coded	atrial fibrillation familial 9
ENSG00000134571	MYBPC3	Protein Coded	atrial fibrillation
ENSG00000175538	KCNE3	Protein Coded	familial atrial fibrillation
ENSG00000163737	PF4	Protein Coded	atrial fibrillation
ENSG00000163736	PPBP	Protein Coded	atrial fibrillation
ENSG00000198336	MYL4	Protein Coded	atrial fibrillation familial 18

## Sheet: Complete_Gene_List
ENSG ID	Gene Name	Category	Disease
ENSG00000105711	SCN1B	Protein Coded	familial atrial fibrillation,atrial fibrillation familial 13, atrial fibrillation
ENSG00000242349	NPPA-AS1	antisense	atrial fibrillation familial 6
ENSG00000053918	KCNQ1	Protein Coded	familial atrial fibrillation, atrial fibrillation and atrial fibrillation familial 3
ENSG00000180509	KCNE1	Protein Coded	familial atrial fibrillation,atrial fibrillation
ENSG00000159197	KCNE2	Protein Coded	familial atrial fibrillation,atrial fibrillation,atrial fibrillation familial_4
ENSG00000167397	VKORC1	Protein Coded	atrial fibrillation
ENSG00000113448	PDE4D	Protein Coded	atrial fibrillation and stroke
ENSG00000159640	ACE	Protein Coded	atrial fibrillation
ENSG00000180210	F2	Protein Coded	atrial fibrillation
ENSG00000135744	AGT	Protein Coded	atrial fibrillation
ENSG00000152661	GJA1	Protein Coded	atrial fibrillation
ENSG00000183873	SCN5A	Protein Coded	familial atrial fibrillation, atrial fibrillation,atrial fibrillation familial 10
ENSG00000136574	GATA4	Protein Coded	familial atrial fibrillation
ENSG00000164093	PITX2	Protein Coded	familial atrial fibrillation
ENSG00000110799	VWF	Protein Coded	atrial fibrillation
ENSG00000055118	KCNH2	Protein Coded	familial atrial fibrillation,atrial fibrillation
ENSG00000144891	AGTR1	Protein Coded	atrial fibrillation
ENSG00000183072	NKX2-5	Protein Coded	familial atrial fibrillation
ENSG00000175538	KCNE3	Protein Coded	familial atrial fibrillation
ENSG00000163737	PF4	Protein Coded	atrial fibrillation
ENSG00000163736	PPBP	Protein Coded	atrial fibrillation
ENSG00000198336	MYL4	Protein Coded	atrial fibrillation,familial atrial fibrillation,atrial fibrillation familial 18
ENSG00000141448	GATA6	Protein Coded	familial atrial fibrillation,atrial fibrillation
ENSG00000175206	NPPA	Protein Coded	atrial fibrillation,familial atrial fibrillation,atrial fibrillation and stroke,atrial fibrillation familial 6
ENSG00000089225	TBX5	Protein Coded	atrial fibrillation
ENSG00000198626	RYR2	Protein Coded	atrial fibrillation
ENSG00000123700	KCNJ2	Protein Coded	familial atrial fibrillation, atrial fibrillation familial_9, atrial fibrillation
ENSG00000126218	F10	Protein Coded	atrial fibrillation
ENSG00000145362	ANK2	Protein Coded	atrial fibrillation
ENSG00000104368	PLAT	Protein Coded	atrial fibrillation
ENSG00000174175	SELP	Protein Coded	atrial fibrillation
ENSG00000069431	ABCC9	Protein Coded	atrial fibrillation,familial atrial fibrillation,atrial fibrillation familial 12
ENSG00000177098	SCN4B	Protein Coded	familial atrial fibrillation, atrial fibrillation
ENSG00000140836	ZFHX3	Protein Coded	atrial fibrillation
ENSG00000265107	GJA5	Protein Coded	familial atrial fibrillation,atrial fibrillation atrial fibrillation familial 11
ENSG00000180053	NKX2-6	Protein Coded	familial atrial fibrillation
ENSG00000113569	NUP155	Protein Coded	atrial fibrillation, familial atrial fibrillation , atrial fibrillation familial 15
ENSG00000130037	KCNA5	Protein Coded	atrial fibrillation familial 7, atrial fibrillation, familial atrial fibrillation
ENSG00000138622	HCN4	Protein Coded	atrial fibrillation
ENSG00000112769	LAMA4	Protein Coded	familial atrial fibrillation
ENSG00000149575	SCN2B	Protein Coded	familial atrial fibrillation,atrial fibrillation familial 14,atrial fibrillation
ENSG00000120937	NPPB	Protein Coded	atrial fibrillation
ENSG00000043591	ADRB1	Protein Coded	atrial fibrillation
ENSG00000166257	SCN3B	Protein Coded	familial atrial fibrillation,atrial fibrillation
ENSG00000130700	GATA5	Protein Coded	familial atrial fibrillation,atrial fibrillation
ENSG00000134571	MYBPC3	Protein Coded	atrial fibrillation
ENSG00000176076	KCNE5	Protein Coded	familial atrial fibrillation
ENSG00000105707	HPN	Protein Coded	atrial fibrillation familial 13
ENSG00000186115	CYP4F2	Protein Coded	atrial fibrillation
ENSG00000116783	TNNI3K	Protein Coded	familial atrial fibrillation
ENSG00000070761	CFAP20	Protein Coded	familial atrial fibrillation
ENSG00000188191	PRKAR1B	Protein Coded	familial atrial fibrillation
ENSG00000125815	CST8	Protein Coded	familial atrial fibrillation
ENSG00000170290	SLN	Protein Coded	familial atrial fibrillation
ENSG00000170653	ATF7	Protein Coded	familial atrial fibrillation
ENSG00000106631	MYL7	Protein Coded	familial atrial fibrillation
ENSG00000113430	IRX4	Protein Coded	familial atrial fibrillation
ENSG00000267365	KCNJ2-AS1	antisense	familial atrial fibrillation
ENSG00000269821	KCNQ1OT1	antisense	familial atrial fibrillation
NA	ATFB1	NA	atrial fibrillation, atrial fibrillation familial 1
NA	ATFB2	NA	familial atrial fibrillation, atrial fibrillation , atrial fibrillation familial 2
NA	ATFB5	NA	familial atrial fibrillation, atrial fibrillation, atrial fibrillation familial 5
NA	KCNQ1-AS1	NA	familial atrial fibrillation
NA	ATFB8	NA	familial atrial fibrillation, atrial fibrillation familial 8
NA	LOC107986633	NA	familial atrial fibrillation
NA	LOC105369689	NA	familial atrial fibrillation
NA	LOC105369689	NA	atrial fibrillation familial 12
NA	LOC105372791	NA	atrial fibrillation familial 4
NA	LOC105372791	NA	familial atrial fibrillation
NA	LOC102723321	NA	familial atrial fibrillation
NA	LOC102723321	NA	atrial fibrillation familial 11
