# Supplementary material for: RNA‐seq‐driven expression analysis to investigate cardiovascular disease genes with associated phenotypes among atrial fibrillation patients
Source: Clin Transl Med. 2022 Jul 25;12(7):e974. doi: 10.1002/ctm2.974 (PMC9309637; doi:10.1002/ctm2.974)
Supplement: Supplementary file 4 — Supplementary Material 4: AF analysis – gene expression data. [file CTM2-12-e974-s005.xlsx]

## Sheet: All_Genes
	1058	1059	1060	1061	1062	1063	1064	1065	1066	1067	1068	1069	1070	1071	1072	1073	1074	1075	1076	1077	1078	1079	1080	1081	1082	1083	1084	1085	1086	1087	1088	1089	1090	1091	1092	1093	1094	1095	1096	1097	1098	1099	1100	1101	1102	1103	1104	1105	1106
ENSG00000105711	0	1.94	0	0	0	0	0	2.38	0	0	1.72	0	0	0	0	1.53	0	0	1.62	0	0	0	0	3.73	0	0	1.41	0	2.15	5.18	0	0	1.01	0	0	1.01	0	1.12	0	0	1.16	2.43	1.08	0	0	0	0	0	0
ENSG00000242349	0	2.1	0	0	0	0	0	1.86	0	0	2.17	0	0	0	0	1.9	0	0	0	0	0	0	0	4.37	0	0	1.3	0	2.56	2.27	0	0	1.14	0	0	0	0	0	0	0	1.13	0	0	0	0	0	1.41	0	1.53
ENSG00000053918	1.54	19.34	0	1.13	0	0	1.86	2.56	2.43	2.61	6.99	2.11	0	3.81	1.71	12.95	2.49	2.37	5.04	2.41	7.81	2.64	1.93	5.59	1.28	1.08	11.58	4.96	11.91	7.91	2.36	7.4	8.84	7.25	3.43	5.91	2.72	10.79	7.24	8.11	10.8	10.56	4.69	2.71	5.63	5.48	12.76	2.84	1.24
ENSG00000180509	0	7.55	0	0	0	0	0	1.49	0	0	3.75	0	0	0	0	4	0	0	0	0	0	0	0	0	0	0	4.78	0	1.42	0	0	1.71	1.63	3.87	0	1.79	0	1.53	1.58	2.01	2.88	4.22	0	2.01	1.1	0	2.08	1.03	0
ENSG00000167397	6.32	24.91	1.88	3.61	0	1.04	7.04	10.5	0	18.81	14.79	0	3.13	16.29	7.31	20.88	13.51	6.8	25.28	7.86	9.6	4.64	9.61	23.02	5.21	4.06	20.5	10.93	45	44.64	10.93	18.46	19.09	10.88	7.3	14.99	7.25	22.04	15.72	26.21	23.83	22.6	14.83	4.98	20.32	10.93	32.92	6.82	4.42
ENSG00000170653	0	6.41	0	0	0	0	0	1.06	0	0	7.11	0	0	1.44	0	6.89	1.04	0	1.19	0	0	0	0	0	0	0	5.04	0	2.15	1.53	0	3.11	3.64	2.32	1.08	1.68	0	3.89	2.29	3.21	2.68	3.79	2.22	0	2.18	0	2.93	0	0
ENSG00000055118	0	1.21	0	0	0	0	0	0	0	0	0	2.11	0	0	0	1.3	0	0	0	0	0	0	0	0	0	0	0	0	0	0	0	1.04	0	0	0	0	0	1.15	0	1.37	1.06	0	0	0	0	0	0	0	0
ENSG00000174175	0	3.06	0	0	0	0	0	0	0	0	2.54	0	0	0	0	2.87	0	0	1.08	0	0	0	0	0	0	0	2.81	0	1.55	4.43	0	0	0	0	0	1.05	0	0	0	0	1.3	1.46	0	0	0	0	0	0	0
ENSG00000113448	0	1.32	0	0	0	0	0	0	0	10.04	1.51	0	0	0	0	1.21	0	0	0	0	0	0	0	0	0	0	1.6	0	0	0	0	0	0	0	0	0	0	0	0	1.14	0	0	0	0	1.06	0	0	0	0
ENSG00000159640	0	0	0	0	0	0	0	0	0	0	1.98	0	0	0	0	0	0	0	0	0	0	0	0	0	0	0	0	0	0	0	0	0	0	0	0	0	0	1.09	0	0	0	0	0	0	0	0	0	0	0
ENSG00000188191	0	4.84	0	1.25	0	0	0	1.07	0	1.13	2.4	0	0	0	0	2.65	1.35	0	2.49	0	0	0	1.37	12.44	0	0	2.26	1.89	3.17	8.58	0	1.9	1.98	0	0	1.81	0	3.1	1.88	2.7	1.84	3.28	0	0	0	0	1.81	0	1.26
ENSG00000113569	0	2.27	0	1.93	0	0	0	0	0	0	2.43	0	0	0	0	2.84	0	0	0	0	0	0	0	0	0	0	1.93	0	1.79	1.1	0	1.29	0	0	0	0	0	1.42	0	1.24	0	0	0	0	0	0	0	0	0
ENSG00000186115	0	0	0	0	0	0	0	0	0	0	1.41	0	0	0	0	0	0	0	0	0	0	0	0	0	0	0	0	0	0	0	0	0	0	0	0	0	0	0	0	0	0	0	0	0	0	0	0	0	0
ENSG00000069431	0	0	0	0	0	0	0	0	0	0	1.3	0	0	0	0	1.15	0	0	0	0	0	0	0	0	0	0	0	0	0	0	0	0	0	0	0	0	0	0	0	0	0	0	0	0	0	0	0	0	0
ENSG00000267365	0	0	0	0	0	0	0	0	0	0	1.22	0	0	0	0	1.26	0	0	0	0	0	0	0	0	0	0	0	0	0	0	0	0	0	0	0	0	0	0	0	0	0	1.16	0	0	0	0	0	0	0
ENSG00000070761	0	10.39	0	0	0	0	1.27	0	0	0	7.74	0	0	3.2	0	9.95	0	0	3.38	0	1.19	0	0	0	0	0	9.9	2.5	9.69	7.16	0	7	8.61	3.84	2.76	4.76	2.5	10.75	5.47	9.12	5.59	4.22	3	1.26	2.92	1.95	5.85	0	1.45
ENSG00000123700	0	19.87	0	0	0	0	0	0	2.05	0	13.12	0	0	2.54	0	17.21	0	0	0	0	0	0	0	0	0	0	12.81	2.11	1.23	1.23	0	2.25	4.1	5.38	1.93	2.24	2.08	6.61	4.11	2.47	5.9	14.21	7.65	4.78	3.46	2.27	3.83	3.09	0
ENSG00000134571	0	1.64	0	0	0	0	0	0	0	0	1.91	0	0	1.28	0	1.49	0	0	0	0	0	0	0	0	0	0	1.47	0	0	0	0	0	0	0	0	0	0	0	0	0	0	0	0	0	0	0	0	0	0
ENSG00000175538	6.58	56.16	1.31	6.62	1.83	0	7.81	9.08	11.47	4.18	26	4.28	4.74	6	10.66	39.2	13.48	6.2	10.87	4.22	13.02	7.35	9.22	2.93	3.2	4.17	30.2	6.2	16.52	8.98	3	15.31	27.44	25.37	13.26	13.89	8.57	27.69	17.99	21.01	35.11	51.99	30	15.63	19.32	21.45	42.35	11.67	1.84
ENSG00000163737	71.65	139.47	16.58	64.82	48.03	23.94	40.49	126.4	45.14	161.63	78.23	21.47	130.95	58.82	92.89	64.38	136.02	64.71	176.29	52.04	71.86	17.38	135.4	141.64	39.27	86.9	139.68	49.1	71.87	339.56	22.11	38.88	101.24	27.28	39.03	61.71	28.62	45.74	77.48	38.7	60.59	115.64	52.41	72.34	138.58	78.85	116.02	75.06	29.92
ENSG00000163736	85.25	176.3	18.73	74.13	42.61	32.66	31.69	150.8	44.22	167.12	106.64	20.33	137	106.49	55.6	106.67	111.01	48.87	153.34	29	82.1	21.03	122.36	99.24	36.43	68.97	195.44	60.92	77.88	369.73	19.51	49.65	134.31	26.15	60.25	59.46	35.87	56.55	122.71	42.75	47.78	128.47	66.92	88.8	168.53	72.51	114.89	96.11	23.46
ENSG00000198336	56.28	16.52	56.81	29.15	87.86	40.25	36.21	39.62	50.46	30.81	53.2	29.68	133.14	74.78	70.35	21.61	19.28	23.51	42.12	24	71.85	52.05	40.25	19.44	58.23	82.65	81.77	55.13	30.39	24.23	33.66	42.32	52.25	24.03	99.08	72.5	28.95	30.13	69.16	30.93	33.83	11.9	48.71	45.73	85.76	29.69	17.94	27.55	41.89
[truncated: 22 more columns]

## Sheet: All_High_Genes
	1058	1059	1060	1061	1062	1063	1064	1065	1066	1067	1068	1069	1070	1071	1072	1073	1074	1075	1076	1077	1078	1079	1080	1081	1082	1083	1084	1085	1086	1087	1088	1089	1090	1091	1092	1093	1094	1095	1096	1097	1098	1099	1100	1101	1102	1103	1104	1105	1106
ENSG00000163737	71.65	139.47	0	64.82	0	0	0	126.4	0	161.63	78.23	0	130.95	58.82	92.89	64.38	136.02	64.71	176.29	52.04	71.86	0	135.4	141.64	0	86.9	139.68	0	71.87	339.56	0	0	101.24	0	0	61.71	0	0	77.48	0	60.59	115.64	52.41	72.34	138.58	78.85	116.02	75.06	0
ENSG00000163736	85.25	176.3	0	74.13	0	0	0	150.8	0	167.12	106.64	0	137	106.49	55.6	106.67	111.01	0	153.34	0	82.1	0	122.36	99.24	0	68.97	195.44	60.92	77.88	369.73	0	0	134.31	0	60.25	59.46	0	56.55	122.71	0	0	128.47	66.92	88.8	168.53	72.51	114.89	96.11	0
ENSG00000198336	56.28	0	56.81	0	87.86	0	0	0	50.46	0	53.2	0	133.14	74.78	70.35	0	0	0	0	0	71.85	52.05	0	0	58.23	82.65	81.77	55.13	0	0	0	0	52.25	0	99.08	72.5	0	0	69.16	0	0	0	0	0	85.76	0	0	0	0
ENSG00000175538	0	56.16	0	0	0	0	0	0	0	0	0	0	0	0	0	0	0	0	0	0	0	0	0	0	0	0	0	0	0	0	0	0	0	0	0	0	0	0	0	0	0	51.99	0	0	0	0	0	0	0
[truncated: 22 more columns]

## Sheet: Protein_Coding_Genes
	1058	1059	1060	1061	1062	1063	1064	1065	1066	1067	1068	1069	1070	1071	1072	1073	1074	1075	1076	1077	1078	1079	1080	1081	1082	1083	1084	1085	1086	1087	1088	1089	1090	1091	1092	1093	1094	1095	1096	1097	1098	1099	1100	1101	1102	1103	1104	1105	1106
ENSG00000105711	0	1.94	0	0	0	0	0	2.38	0	0	1.72	0	0	0	0	1.53	0	0	1.62	0	0	0	0	3.73	0	0	1.41	0	2.15	5.18	0	0	1.01	0	0	1.01	0	1.12	0	0	1.16	2.43	1.08	0	0	0	0	0	0
ENSG00000242349	0	2.1	0	0	0	0	0	1.86	0	0	2.17	0	0	0	0	1.9	0	0	0	0	0	0	0	4.37	0	0	1.3	0	2.56	2.27	0	0	1.14	0	0	0	0	0	0	0	1.13	0	0	0	0	0	1.41	0	1.53
ENSG00000053918	1.54	19.34	0	1.13	0	0	1.86	2.56	2.43	2.61	6.99	2.11	0	3.81	1.71	12.95	2.49	2.37	5.04	2.41	7.81	2.64	1.93	5.59	1.28	1.08	11.58	4.96	11.91	7.91	2.36	7.4	8.84	7.25	3.43	5.91	2.72	10.79	7.24	8.11	10.8	10.56	4.69	2.71	5.63	5.48	12.76	2.84	1.24
ENSG00000180509	0	7.55	0	0	0	0	0	1.49	0	0	3.75	0	0	0	0	4	0	0	0	0	0	0	0	0	0	0	4.78	0	1.42	0	0	1.71	1.63	3.87	0	1.79	0	1.53	1.58	2.01	2.88	4.22	0	2.01	1.1	0	2.08	1.03	0
ENSG00000167397	6.32	24.91	1.88	3.61	0	1.04	7.04	10.5	0	18.81	14.79	0	3.13	16.29	7.31	20.88	13.51	6.8	25.28	7.86	9.6	4.64	9.61	23.02	5.21	4.06	20.5	10.93	45	44.64	10.93	18.46	19.09	10.88	7.3	14.99	7.25	22.04	15.72	26.21	23.83	22.6	14.83	4.98	20.32	10.93	32.92	6.82	4.42
ENSG00000170653	0	6.41	0	0	0	0	0	1.06	0	0	7.11	0	0	1.44	0	6.89	1.04	0	1.19	0	0	0	0	0	0	0	5.04	0	2.15	1.53	0	3.11	3.64	2.32	1.08	1.68	0	3.89	2.29	3.21	2.68	3.79	2.22	0	2.18	0	2.93	0	0
ENSG00000055118	0	1.21	0	0	0	0	0	0	0	0	0	2.11	0	0	0	1.3	0	0	0	0	0	0	0	0	0	0	0	0	0	0	0	1.04	0	0	0	0	0	1.15	0	1.37	1.06	0	0	0	0	0	0	0	0
ENSG00000174175	0	3.06	0	0	0	0	0	0	0	0	2.54	0	0	0	0	2.87	0	0	1.08	0	0	0	0	0	0	0	2.81	0	1.55	4.43	0	0	0	0	0	1.05	0	0	0	0	1.3	1.46	0	0	0	0	0	0	0
ENSG00000113448	0	1.32	0	0	0	0	0	0	0	10.04	1.51	0	0	0	0	1.21	0	0	0	0	0	0	0	0	0	0	1.6	0	0	0	0	0	0	0	0	0	0	0	0	1.14	0	0	0	0	1.06	0	0	0	0
ENSG00000159640	0	0	0	0	0	0	0	0	0	0	1.98	0	0	0	0	0	0	0	0	0	0	0	0	0	0	0	0	0	0	0	0	0	0	0	0	0	0	1.09	0	0	0	0	0	0	0	0	0	0	0
ENSG00000188191	0	4.84	0	1.25	0	0	0	1.07	0	1.13	2.4	0	0	0	0	2.65	1.35	0	2.49	0	0	0	1.37	12.44	0	0	2.26	1.89	3.17	8.58	0	1.9	1.98	0	0	1.81	0	3.1	1.88	2.7	1.84	3.28	0	0	0	0	1.81	0	1.26
ENSG00000113569	0	2.27	0	1.93	0	0	0	0	0	0	2.43	0	0	0	0	2.84	0	0	0	0	0	0	0	0	0	0	1.93	0	1.79	1.1	0	1.29	0	0	0	0	0	1.42	0	1.24	0	0	0	0	0	0	0	0	0
ENSG00000186115	0	0	0	0	0	0	0	0	0	0	1.41	0	0	0	0	0	0	0	0	0	0	0	0	0	0	0	0	0	0	0	0	0	0	0	0	0	0	0	0	0	0	0	0	0	0	0	0	0	0
ENSG00000069431	0	0	0	0	0	0	0	0	0	0	1.3	0	0	0	0	1.15	0	0	0	0	0	0	0	0	0	0	0	0	0	0	0	0	0	0	0	0	0	0	0	0	0	0	0	0	0	0	0	0	0
ENSG00000267365	0	0	0	0	0	0	0	0	0	0	1.22	0	0	0	0	1.26	0	0	0	0	0	0	0	0	0	0	0	0	0	0	0	0	0	0	0	0	0	0	0	0	0	1.16	0	0	0	0	0	0	0
ENSG00000070761	0	10.39	0	0	0	0	1.27	0	0	0	7.74	0	0	3.2	0	9.95	0	0	3.38	0	1.19	0	0	0	0	0	9.9	2.5	9.69	7.16	0	7	8.61	3.84	2.76	4.76	2.5	10.75	5.47	9.12	5.59	4.22	3	1.26	2.92	1.95	5.85	0	1.45
ENSG00000123700	0	19.87	0	0	0	0	0	0	2.05	0	13.12	0	0	2.54	0	17.21	0	0	0	0	0	0	0	0	0	0	12.81	2.11	1.23	1.23	0	2.25	4.1	5.38	1.93	2.24	2.08	6.61	4.11	2.47	5.9	14.21	7.65	4.78	3.46	2.27	3.83	3.09	0
ENSG00000134571	0	1.64	0	0	0	0	0	0	0	0	1.91	0	0	1.28	0	1.49	0	0	0	0	0	0	0	0	0	0	1.47	0	0	0	0	0	0	0	0	0	0	0	0	0	0	0	0	0	0	0	0	0	0
ENSG00000175538	6.58	56.16	1.31	6.62	1.83	0	7.81	9.08	11.47	4.18	26	4.28	4.74	6	10.66	39.2	13.48	6.2	10.87	4.22	13.02	7.35	9.22	2.93	3.2	4.17	30.2	6.2	16.52	8.98	3	15.31	27.44	25.37	13.26	13.89	8.57	27.69	17.99	21.01	35.11	51.99	30	15.63	19.32	21.45	42.35	11.67	1.84
ENSG00000163737	71.65	139.47	16.58	64.82	48.03	23.94	40.49	126.4	45.14	161.63	78.23	21.47	130.95	58.82	92.89	64.38	136.02	64.71	176.29	52.04	71.86	17.38	135.4	141.64	39.27	86.9	139.68	49.1	71.87	339.56	22.11	38.88	101.24	27.28	39.03	61.71	28.62	45.74	77.48	38.7	60.59	115.64	52.41	72.34	138.58	78.85	116.02	75.06	29.92
ENSG00000163736	85.25	176.3	18.73	74.13	42.61	32.66	31.69	150.8	44.22	167.12	106.64	20.33	137	106.49	55.6	106.67	111.01	48.87	153.34	29	82.1	21.03	122.36	99.24	36.43	68.97	195.44	60.92	77.88	369.73	19.51	49.65	134.31	26.15	60.25	59.46	35.87	56.55	122.71	42.75	47.78	128.47	66.92	88.8	168.53	72.51	114.89	96.11	23.46
ENSG00000198336	56.28	16.52	56.81	29.15	87.86	40.25	36.21	39.62	50.46	30.81	53.2	29.68	133.14	74.78	70.35	21.61	19.28	23.51	42.12	24	71.85	52.05	40.25	19.44	58.23	82.65	81.77	55.13	30.39	24.23	33.66	42.32	52.25	24.03	99.08	72.5	28.95	30.13	69.16	30.93	33.83	11.9	48.71	45.73	85.76	29.69	17.94	27.55	41.89
[truncated: 22 more columns]

## Sheet: High_Protein_Coding_Genes
	1058	1059	1060	1061	1062	1063	1064	1065	1066	1067	1068	1069	1070	1071	1072	1073	1074	1075	1076	1077	1078	1079	1080	1081	1082	1083	1084	1085	1086	1087	1088	1089	1090	1091	1092	1093	1094	1095	1096	1097	1098	1099	1100	1101	1102	1103	1104	1105	1106
ENSG00000163737	71.65	139.47	0	64.82	0	0	0	126.4	0	161.63	78.23	0	130.95	58.82	92.89	64.38	136.02	64.71	176.29	52.04	71.86	0	135.4	141.64	0	86.9	139.68	0	71.87	339.56	0	0	101.24	0	0	61.71	0	0	77.48	0	60.59	115.64	52.41	72.34	138.58	78.85	116.02	75.06	0
ENSG00000163736	85.25	176.3	0	74.13	0	0	0	150.8	0	167.12	106.64	0	137	106.49	55.6	106.67	111.01	0	153.34	0	82.1	0	122.36	99.24	0	68.97	195.44	60.92	77.88	369.73	0	0	134.31	0	60.25	59.46	0	56.55	122.71	0	0	128.47	66.92	88.8	168.53	72.51	114.89	96.11	0
ENSG00000198336	56.28	0	56.81	0	87.86	0	0	0	50.46	0	53.2	0	133.14	74.78	70.35	0	0	0	0	0	71.85	52.05	0	0	58.23	82.65	81.77	55.13	0	0	0	0	52.25	0	99.08	72.5	0	0	69.16	0	0	0	0	0	85.76	0	0	0	0
ENSG00000175538	0	56.16	0	0	0	0	0	0	0	0	0	0	0	0	0	0	0	0	0	0	0	0	0	0	0	0	0	0	0	0	0	0	0	0	0	0	0	0	0	0	0	51.99	0	0	0	0	0	0	0
[truncated: 22 more columns]

## Sheet: Female_Protein_Coding_Genes
	1073	1084	1087	1088	1093	1097	1105	1108	1111	1114	1116	1058	1064	1065	1069	1071	1072	1074	1075	1078	1082	651	653	656	657	658
ENSG00000105711	1.53	1.41	5.18	0	1.01	0	0	1.81	0	0	0	0	0	2.38	0	0	0	0	0	0	0	0	0	0	2.12	1.85
ENSG00000242349	1.9	1.3	2.27	0	0	0	0	0	0	0	0	0	0	1.86	0	0	0	0	0	0	0	1.02	0	3.84	1.67	3.06
ENSG00000180509	4	4.78	0	0	1.79	2.01	1.03	0	0	0	0	0	0	1.49	0	0	0	0	0	0	0	6.06	2.31	0	3.37	3.92
ENSG00000170653	6.89	5.04	1.53	0	1.68	3.21	0	0	0	22.05	0	0	0	1.06	0	1.44	0	1.04	0	0	0	5.64	4.96	8.34	4.62	8.07
ENSG00000174175	2.87	2.81	4.43	0	1.05	0	0	0	0	1.23	0	0	0	0	0	0	0	0	0	0	0	1.64	1.87	3.73	2.35	4.26
ENSG00000188191	2.65	2.26	8.58	0	1.81	2.7	0	0	0	0	0	0	0	1.07	0	0	0	1.35	0	0	0	2.22	2.23	6.39	2.15	5.74
ENSG00000113569	2.84	1.93	1.1	0	0	1.24	0	0	0	0	0	0	0	0	0	0	0	0	0	0	0	2.73	2.35	7.28	2.36	4.74
ENSG00000186115	0	0	0	0	0	0	0	0	0	0	0	0	0	0	0	0	0	0	0	0	0	3.76	1.96	1.12	2.07	1.91
ENSG00000069431	1.15	0	0	0	0	0	0	0	0	0	0	0	0	0	0	0	0	0	0	0	0	1.13	0	2.13	0	1.32
ENSG00000113448	1.21	1.6	0	0	0	1.14	0	0	0	1.52	0	0	0	0	0	0	0	0	0	0	0	2.33	1.36	0	1.6	2.92
ENSG00000055118	1.3	0	0	0	0	1.37	0	0	0	0	0	0	0	0	2.11	0	0	0	0	0	0	1.16	0	4.45	0	1.24
ENSG00000070761	9.95	9.9	7.16	0	4.76	9.12	0	0	0	11.14	0	0	1.27	0	0	3.2	0	0	0	1.19	0	8.31	6.53	15.2	6.8	11.16
ENSG00000123700	17.21	12.81	1.23	0	2.24	2.47	3.09	2.29	0	1.25	0	0	0	0	0	2.54	0	0	0	0	0	11.77	9.6	4.21	11.59	11.45
ENSG00000134571	1.49	1.47	0	0	0	0	0	0	0	1.34	0	0	0	0	0	1.28	0	0	0	0	0	3.13	0	0	1.26	1.75
ENSG00000267365	1.26	0	0	0	0	0	0	0	0	1.39	0	0	0	0	0	0	0	0	0	0	0	0	0	0	0	0
ENSG00000053918	12.95	11.58	7.91	2.36	5.91	8.11	2.84	3.7	1.29	0	0	1.54	1.86	2.56	2.11	3.81	1.71	2.49	2.37	7.81	1.28	13.33	7.05	2.02	10.07	11.23
ENSG00000159640	0	0	0	0	0	0	0	0	0	0	0	0	0	0	0	0	0	0	0	0	0	0	1.31	0	1.94	1.45
ENSG00000175538	39.2	30.2	8.98	3	13.89	21.01	11.67	9.62	9.42	6.53	1.35	6.58	7.81	9.08	4.28	6	10.66	13.48	6.2	13.02	3.2	54.97	31.34	12.02	34.39	35.21
ENSG00000167397	20.88	20.5	44.64	10.93	14.99	26.21	6.82	10.81	5.02	4.47	3.07	6.32	7.04	10.5	0	16.29	7.31	13.51	6.8	9.6	5.21	18.31	11.04	22.68	14.22	20.12
ENSG00000163736	106.67	195.44	369.73	19.51	59.46	42.75	96.11	69.12	80.22	51.54	46.6	85.25	31.69	150.8	20.33	106.49	55.6	111.01	48.87	82.1	36.43	65.32	63.93	52.33	130.52	213.68
ENSG00000163737	64.38	139.68	339.56	22.11	61.71	38.7	75.06	141.25	61.31	43.71	34.23	71.65	40.49	126.4	21.47	58.82	92.89	136.02	64.71	71.86	39.27	48.91	45.52	41.22	116.88	114.43
ENSG00000198336	21.61	81.77	24.23	33.66	72.5	30.93	27.55	43.88	44.35	61.95	26.97	56.28	36.21	39.62	29.68	74.78	70.35	19.28	23.51	71.85	58.23	39.71	40.44	28.5	30.49	23.36

## Sheet: Female_High_Protein_CodingGenes
	1073	1084	1087	1088	1093	1097	1105	1108	1111	1114	1116	1058	1064	1065	1069	1071	1072	1074	1075	1078	1082	651	653	656	657	658
ENSG00000163736	106.67	195.44	369.73	0	59.46	0	96.11	69.12	80.22	51.54	0	85.25	0	150.8	0	106.49	55.6	111.01	0	82.1	0	65.32	63.93	52.33	130.52	213.68
ENSG00000163737	64.38	139.68	339.56	0	61.71	0	75.06	141.25	61.31	0	0	71.65	0	126.4	0	58.82	92.89	136.02	64.71	71.86	0	0	0	0	116.88	114.43
ENSG00000175538	0	0	0	0	0	0	0	0	0	0	0	0	0	0	0	0	0	0	0	0	0	54.97	0	0	0	0
ENSG00000198336	0	81.77	0	0	72.5	0	0	0	0	61.95	0	56.28	0	0	0	74.78	70.35	0	0	71.85	58.23	0	0	0	0	0

## Sheet: Male_Protein_Coding_Genes
	1059	1068	1085	1086	1089	1090	1091	1092	1094	1095	1096	1098	1099	1100	1101	1102	1103	1104	1106	1107	1109	1110	1112	1113	1115	1117	1118	1060	1061	1062	1063	1066	1067	1070	1076	1077	1079	1080	1081	1083	648	649	650	652	655
ENSG00000105711	1.94	1.72	0	2.15	0	1.01	0	0	0	1.12	0	1.16	2.43	1.08	0	0	0	0	0	0	1.97	0	0	0	0	0	0	0	0	0	0	0	0	0	1.62	0	0	0	3.73	0	2.01	0	1.67	1.25	1.31
ENSG00000053918	19.34	6.99	4.96	11.91	7.4	8.84	7.25	3.43	2.72	10.79	7.24	10.8	10.56	4.69	2.71	5.63	5.48	12.76	1.24	2	6.86	2.6	1.16	1.02	1.34	1.52	0	0	1.13	0	0	2.43	2.61	0	5.04	2.41	2.64	1.93	5.59	1.08	8.13	13	7.37	9.53	13.01
ENSG00000167397	24.91	14.79	10.93	45	18.46	19.09	10.88	7.3	7.25	22.04	15.72	23.83	22.6	14.83	4.98	20.32	10.93	32.92	4.42	6.4	5.15	2.91	6.19	4.16	4.56	1.75	0	1.88	3.61	0	1.04	0	18.81	3.13	25.28	7.86	4.64	9.61	23.02	4.06	12.65	15.59	12.14	13.96	16.38
ENSG00000055118	1.21	0	0	0	1.04	0	0	0	0	1.15	0	1.06	0	0	0	0	0	0	0	0	0	0	1.04	0	0	0	0	0	0	0	0	0	0	0	0	0	0	0	0	0	0	1.3	0	0	0
ENSG00000113448	1.32	1.51	0	0	0	0	0	0	0	0	0	0	0	0	0	1.06	0	0	0	0	0	1.66	0	0	0	0	0	0	0	0	0	0	10.04	0	0	0	0	0	0	0	1.07	1.66	1.24	0	1.78
ENSG00000159640	0	1.98	0	0	0	0	0	0	0	1.09	0	0	0	0	0	0	0	0	0	0	0	2.51	0	0	0	0	0	0	0	0	0	0	0	0	0	0	0	0	0	0	1.07	1.15	2	0	1.54
ENSG00000242349	2.1	2.17	0	2.56	0	1.14	0	0	0	0	0	1.13	0	0	0	0	0	1.41	1.53	0	0	1.13	0	0	0	0	0	0	0	0	0	0	0	0	0	0	0	0	4.37	0	2.74	1.08	1.37	0	1.72
ENSG00000174175	3.06	2.54	0	1.55	0	0	0	0	0	0	0	1.3	1.46	0	0	0	0	0	0	0	0	0	0	0	0	0	0	0	0	0	0	0	0	0	1.08	0	0	0	0	0	2.89	1.58	2.27	1.91	3.09
ENSG00000170653	6.41	7.11	0	2.15	3.11	3.64	2.32	1.08	0	3.89	2.29	2.68	3.79	2.22	0	2.18	0	2.93	0	1.18	0	0	0	0	0	0	0	0	0	0	0	0	0	0	1.19	0	0	0	0	0	5.22	5.66	4.58	3.65	5.01
ENSG00000180509	7.55	3.75	0	1.42	1.71	1.63	3.87	0	0	1.53	1.58	2.88	4.22	0	2.01	1.1	0	2.08	0	0	0	0	0	0	0	0	0	0	0	0	0	0	0	0	0	0	0	0	0	0	3.93	3.03	1.85	1.97	8
ENSG00000188191	4.84	2.4	1.89	3.17	1.9	1.98	0	0	0	3.1	1.88	1.84	3.28	0	0	0	0	1.81	1.26	2.65	0	0	0	0	0	0	0	0	1.25	0	0	0	1.13	0	2.49	0	0	1.37	12.44	0	3.67	4.46	2.79	1.55	3.08
ENSG00000267365	0	1.22	0	0	0	0	0	0	0	0	0	0	1.16	0	0	0	0	0	0	0	0	0	0	0	0	0	0	0	0	0	0	0	0	0	0	0	0	0	0	0	0	0	0	0	0
ENSG00000123700	19.87	13.12	2.11	1.23	2.25	4.1	5.38	1.93	2.08	6.61	4.11	5.9	14.21	7.65	4.78	3.46	2.27	3.83	0	0	1.57	0	0	0	0	0	0	0	0	0	0	2.05	0	0	0	0	0	0	0	0	8.35	8.66	14.93	11.9	6.11
ENSG00000070761	10.39	7.74	2.5	9.69	7	8.61	3.84	2.76	2.5	10.75	5.47	5.59	4.22	3	1.26	2.92	1.95	5.85	1.45	0	0	0	0	0	0	0	0	0	0	0	0	0	0	0	3.38	0	0	0	0	0	6.33	9.61	5.51	5.5	9.19
ENSG00000113569	2.27	2.43	0	1.79	1.29	0	0	0	0	1.42	0	0	0	0	0	0	0	0	0	0	0	0	0	0	0	0	0	0	1.93	0	0	0	0	0	0	0	0	0	0	0	1.92	2.9	2.34	1.56	2.44
ENSG00000069431	0	1.3	0	0	0	0	0	0	0	0	0	0	0	0	0	0	0	0	0	0	0	0	0	0	0	0	0	0	0	0	0	0	0	0	0	0	0	0	0	0	0	0	0	0	0
ENSG00000175538	56.16	26	6.2	16.52	15.31	27.44	25.37	13.26	8.57	27.69	17.99	35.11	51.99	30	15.63	19.32	21.45	42.35	1.84	6.77	14.17	11.62	5.83	5.84	5.31	0	0	1.31	6.62	1.83	0	11.47	4.18	4.74	10.87	4.22	7.35	9.22	2.93	4.17	31.1	33.52	32.12	28.46	45.06
ENSG00000134571	1.64	1.91	0	0	0	0	0	0	0	0	0	0	0	0	0	0	0	0	0	0	0	0	0	0	0	0	0	0	0	0	0	0	0	0	0	0	0	0	0	0	1.99	1.32	2.97	1.87	2.08
ENSG00000186115	0	1.41	0	0	0	0	0	0	0	0	0	0	0	0	0	0	0	0	0	0	0	0	0	0	0	0	0	0	0	0	0	0	0	0	0	0	0	0	0	0	1.95	1.44	2.02	0	3.14
ENSG00000163737	139.47	78.23	49.1	71.87	38.88	101.24	27.28	39.03	28.62	45.74	77.48	60.59	115.64	52.41	72.34	138.58	78.85	116.02	29.92	36.2	114.79	71.15	58.59	98.02	16.33	45.46	43.45	16.58	64.82	48.03	23.94	45.14	161.63	130.95	176.29	52.04	17.38	135.4	141.64	86.9	170.05	77.73	102.99	51.76	53.6
ENSG00000163736	176.3	106.64	60.92	77.88	49.65	134.31	26.15	60.25	35.87	56.55	122.71	47.78	128.47	66.92	88.8	168.53	72.51	114.89	23.46	29.47	62.21	49.47	81.24	158.18	18.93	28.44	55.23	18.73	74.13	42.61	32.66	44.22	167.12	137	153.34	29	21.03	122.36	99.24	68.97	203.79	87.03	129.72	85.23	64.17
ENSG00000198336	16.52	53.2	55.13	30.39	42.32	52.25	24.03	99.08	28.95	30.13	69.16	33.83	11.9	48.71	45.73	85.76	29.69	17.94	41.89	20.14	19.84	47.1	22.56	128.54	19.97	43.72	31.37	56.81	29.15	87.86	40.25	50.46	30.81	133.14	42.12	24	52.05	40.25	19.44	82.65	26.46	44.44	57.92	48.84	53.19

## Sheet: Male_High_Protein_Coding_Genes
	1059	1068	1085	1086	1089	1090	1091	1092	1094	1095	1096	1098	1099	1100	1101	1102	1103	1104	1106	1107	1109	1110	1112	1113	1115	1117	1118	1060	1061	1062	1063	1066	1067	1070	1076	1077	1079	1080	1081	1083	648	649	650	652	655
ENSG00000163737	139.47	78.23	0	71.87	0	101.24	0	0	0	0	77.48	60.59	115.64	52.41	72.34	138.58	78.85	116.02	0	0	114.79	71.15	58.59	98.02	0	0	0	0	64.82	0	0	0	161.63	130.95	176.29	52.04	0	135.4	141.64	86.9	170.05	77.73	102.99	51.76	53.6
ENSG00000163736	176.3	106.64	60.92	77.88	0	134.31	0	60.25	0	56.55	122.71	0	128.47	66.92	88.8	168.53	72.51	114.89	0	0	62.21	0	81.24	158.18	0	0	55.23	0	74.13	0	0	0	167.12	137	153.34	0	0	122.36	99.24	68.97	203.79	87.03	129.72	85.23	64.17
ENSG00000198336	0	53.2	55.13	0	0	52.25	0	99.08	0	0	69.16	0	0	0	0	85.76	0	0	0	0	0	0	0	128.54	0	0	0	56.81	0	87.86	0	50.46	0	133.14	0	0	52.05	0	0	82.65	0	0	57.92	0	53.19
ENSG00000175538	56.16	0	0	0	0	0	0	0	0	0	0	0	51.99	0	0	0	0	0	0	0	0	0	0	0	0	0	0	0	0	0	0	0	0	0	0	0	0	0	0	0	0	0	0	0	0

## Sheet: Black_Protein_Coding_Genes
	1086	1096	1102	1108	1114	1081	1082	648	649	650	651	652	653	655	656	657	658
ENSG00000242349	2.56	0	0	0	0	4.37	0	2.74	1.08	1.37	1.02	0	0	1.72	3.84	1.67	3.06
ENSG00000113448	0	0	1.06	0	1.52	0	0	1.07	1.66	1.24	2.33	0	1.36	1.78	0	1.6	2.92
ENSG00000159640	0	0	0	0	0	0	0	1.07	1.15	2	0	0	1.31	1.54	0	1.94	1.45
ENSG00000180509	1.42	1.58	1.1	0	0	0	0	3.93	3.03	1.85	6.06	1.97	2.31	8	0	3.37	3.92
ENSG00000186115	0	0	0	0	0	0	0	1.95	1.44	2.02	3.76	0	1.96	3.14	1.12	2.07	1.91
ENSG00000069431	0	0	0	0	0	0	0	0	0	0	1.13	0	0	0	2.13	0	1.32
ENSG00000055118	0	0	0	0	0	0	0	0	1.3	0	1.16	0	0	0	4.45	0	1.24
ENSG00000123700	1.23	4.11	3.46	2.29	1.25	0	0	8.35	8.66	14.93	11.77	11.9	9.6	6.11	4.21	11.59	11.45
ENSG00000174175	1.55	0	0	0	1.23	0	0	2.89	1.58	2.27	1.64	1.91	1.87	3.09	3.73	2.35	4.26
ENSG00000105711	2.15	0	0	1.81	0	3.73	0	2.01	0	1.67	0	1.25	0	1.31	0	2.12	1.85
ENSG00000134571	0	0	0	0	1.34	0	0	1.99	1.32	2.97	3.13	1.87	0	2.08	0	1.26	1.75
ENSG00000053918	11.91	7.24	5.63	3.7	0	5.59	1.28	8.13	13	7.37	13.33	9.53	7.05	13.01	2.02	10.07	11.23
ENSG00000267365	0	0	0	0	1.39	0	0	0	0	0	0	0	0	0	0	0	0
ENSG00000188191	3.17	1.88	0	0	0	12.44	0	3.67	4.46	2.79	2.22	1.55	2.23	3.08	6.39	2.15	5.74
ENSG00000113569	1.79	0	0	0	0	0	0	1.92	2.9	2.34	2.73	1.56	2.35	2.44	7.28	2.36	4.74
ENSG00000167397	45	15.72	20.32	10.81	4.47	23.02	5.21	12.65	15.59	12.14	18.31	13.96	11.04	16.38	22.68	14.22	20.12
ENSG00000163737	71.87	77.48	138.58	141.25	43.71	141.64	39.27	170.05	77.73	102.99	48.91	51.76	45.52	53.6	41.22	116.88	114.43
ENSG00000070761	9.69	5.47	2.92	0	11.14	0	0	6.33	9.61	5.51	8.31	5.5	6.53	9.19	15.2	6.8	11.16
ENSG00000175538	16.52	17.99	19.32	9.62	6.53	2.93	3.2	31.1	33.52	32.12	54.97	28.46	31.34	45.06	12.02	34.39	35.21
ENSG00000163736	77.88	122.71	168.53	69.12	51.54	99.24	36.43	203.79	87.03	129.72	65.32	85.23	63.93	64.17	52.33	130.52	213.68
ENSG00000198336	30.39	69.16	85.76	43.88	61.95	19.44	58.23	26.46	44.44	57.92	39.71	48.84	40.44	53.19	28.5	30.49	23.36
ENSG00000170653	2.15	2.29	2.18	0	22.05	0	0	5.22	5.66	4.58	5.64	3.65	4.96	5.01	8.34	4.62	8.07

## Sheet: Black_High_Protein_Coding_Genes
	1086	1096	1102	1108	1114	1081	1082	648	649	650	651	652	653	655	656	657	658
ENSG00000163737	71.87	77.48	138.58	141.25	0	141.64	0	170.05	77.73	102.99	0	51.76	0	53.6	0	116.88	114.43
ENSG00000163736	77.88	122.71	168.53	69.12	51.54	99.24	0	203.79	87.03	129.72	65.32	85.23	63.93	64.17	52.33	130.52	213.68
ENSG00000198336	0	69.16	85.76	0	61.95	0	58.23	0	0	57.92	0	0	0	53.19	0	0	0
ENSG00000175538	0	0	0	0	0	0	0	0	0	0	54.97	0	0	0	0	0	0

[truncated: 4 more sheets: White_Protein_Coding_Genes, White_High_Protein_Coding_Genes, OtherRace_Protein_Coding_Genes, OtherRaceHighProteinCodingGenes]
